# Supplementary material for: Chemistry and Functions of Imported Fire Ant Venom
Source: Toxins (Basel). 2023 Aug 3;15(8):489. doi: 10.3390/toxins15080489 (PMC10467070; doi:10.3390/toxins15080489)
Supplement: Supplementary file 1 [file toxins-15-00489-s001.zip]

Archive with 1 entries (1 files):
- toxins-2470522-supplementary.docx
